# Supplementary material for: Metatranscriptomic analysis to define the Secrebiome, and 16S rRNA profiling of the gut microbiome in obesity and metabolic syndrome of Mexican children
Source: Microb Cell Fact. 2020 Mar 6;19:61. doi: 10.1186/s12934-020-01319-y (PMC7060530; doi:10.1186/s12934-020-01319-y)
Supplement: Supplementary file 5 — Additional file 5: Table S2. Pearson correlations between clinical/anthropometric parameters and significantly abuindant taxa among NW, O, and OMS. [file 12934_2020_1319_MOESM5_ESM.xlsx]

## Sheet: Hoja1
Table S2. Pearson correlations between clinical/anthropometric parameters and significantly abuindant taxa among NW, O, and OMS.
clinical/anthropometric parameters	Taxa	R (Pearson)	p-value
BMI	k__Bacteria.p__Actinobacteria.c__Coriobacteriia.o__Coriobacteriales.f__Coriobacteriaceae	0.391076	0.0436875
BMI	k__Bacteria.p__Actinobacteria.c__Coriobacteriia.o__Coriobacteriales	0.391076	0.0436875
BMI	k__Bacteria.p__Actinobacteria.c__Coriobacteriia	0.391076	0.0436875
BMI	k__Bacteria.p__Firmicutes.c__Clostridia.o__Clostridiales	0.406484	0.0353762
BMI	k__Bacteria.p__Firmicutes.c__Clostridia	0.406484	0.0353762
BMI	k__Bacteria.p__Firmicutes	0.423503	0.0277198
BMI	k__Bacteria.p__Bacteroidetes.c__Bacteroidia.o__Bacteroidales	-0.443663	0.0204454
BMI	k__Bacteria.p__Bacteroidetes.c__Bacteroidia	-0.443663	0.0204454
BMI	k__Bacteria.p__Bacteroidetes	-0.443663	0.0204454
HDL	k__Bacteria.p__Actinobacteria.c__Coriobacteriia.o__Coriobacteriales.f__Coriobacteriaceae	-0.404332	0.0364541
HDL	k__Bacteria.p__Actinobacteria.c__Coriobacteriia.o__Coriobacteriales	-0.404332	0.0364541
HDL	k__Bacteria.p__Actinobacteria.c__Coriobacteriia	-0.404332	0.0364541
TG	k__Bacteria.p__Actinobacteria.c__Coriobacteriia.o__Coriobacteriales.f__Coriobacteriaceae	0.643904	0.000289998
TG	k__Bacteria.p__Actinobacteria.c__Coriobacteriia.o__Coriobacteriales	0.643904	0.000289998
TG	k__Bacteria.p__Actinobacteria.c__Coriobacteriia	0.643904	0.000289998
TG	k__Bacteria.p__Firmicutes.c__Clostridia.o__Clostridiales	0.390055	0.0442883
TG	k__Bacteria.p__Firmicutes.c__Clostridia	0.390055	0.0442883
TG	k__Bacteria.p__Firmicutes	0.395995	0.040881
TG	k__Bacteria.p__Bacteroidetes.c__Bacteroidia.o__Bacteroidales	-0.448708	0.018894
TG	k__Bacteria.p__Bacteroidetes.c__Bacteroidia	-0.448708	0.018894
TG	k__Bacteria.p__Bacteroidetes	-0.448708	0.018894
Waist_Circumference	k__Bacteria.p__Firmicutes.c__Erysipelotrichi	0.432095	0.0243987
Waist_Circumference	k__Bacteria.p__Firmicutes.c__Erysipelotrichi.o__Erysipelotrichales	0.432095	0.0243987
Waist_Circumference	k__Bacteria.p__Firmicutes.c__Erysipelotrichi.o__Erysipelotrichales.f__Erysipelotrichaceae	0.432095	0.0243987
Waist_Circumference	k__Bacteria.p__Firmicutes.c__Bacilli	0.434365	0.0235775
